# Supplementary material for: Total Antioxidant Capacity of Arachis hypogaea Seed Kernels and Coats: An Analytical and Sensory Investigation
Source: Int J Mol Sci. 2025 Jun 22;26(13):5990. doi: 10.3390/ijms26135990 (PMC12250297; doi:10.3390/ijms26135990)
Supplement: Supplementary file 1 [file ijms-26-05990-s001.zip]

Archive with 1 entries (1 files):
- ijms-3645533-supplementary.pdf
